# Supplementary material for: Encapsulated Mixture of Methyl Salicylate and Tributyrin Modulates Intestinal Microbiota and Improves Growth Performance of Weaned Piglets
Source: Microorganisms. 2021 Jun 21;9(6):1342. doi: 10.3390/microorganisms9061342 (PMC8235159; doi:10.3390/microorganisms9061342)
Supplement: Supplementary file 1 [file microorganisms-09-01342-s001.zip]

Archive with 3 entries (3 files):
- FigureS2.tif
- FigureS3.tif
- FigureS1.tif
